# Supplementary material for: The impact of smartphone use on gait in young adults: Cognitive load vs posture of texting
Source: PLoS One. 2020 Oct 12;15(10):e0240118. doi: 10.1371/journal.pone.0240118 (PMC7549775; doi:10.1371/journal.pone.0240118)
Supplement: S1 Data — (XLSX) [file pone.0240118.s001.xlsx]

## Sheet: RAW data
Subjects charicteristics								Velocity				Cadence				Step Length(cm) R				Step Extremity(ratio) R				Stride Length(cm) R				Swing % of Cycle R				Swing Time(sec) R				Stance % of Cycle R				Stance Time(sec) R				Single Supp % Cycle R				Single Supp. Time(sec) R
NO.	Gender	Age	Height	Weight	Leg Length Left	Leg Length Right		VelBL	VelA	VelB	VelC	CadBL	CadA	CadB	CadC	StRBL	StRA	StRB	StRC	SERBL	SERA	SERB	SERC	SdRBL	SdRA	SdRB	SdRC	SwRBL	SwRA	SwRB	SwRC	SwTRBL	SwTRA	SwTRB	SwTRC	StaRBL	StaRA	StaRB	StaRC	StaTRBL	StaTRA	StaTRB	StaTRC	SSRBL	SSRA	SSRB	SSRC	SSTRBL	SSTRA
1	M	Twenty	173	63	87	87		127.3	110.5	101.7	113.9	114.6	115.4	114.3	119	66.009	56.39	51.647	55.477	0.66	0.56	0.52	0.55	134.127	115.139	108.251	116.505	38.2	38	39	38.2	0.402	0.394	0.408	0.387	61.8	62	61	61.9	0.651	0.644	0.638	0.626	39.4	39.3	37.2	38	0.415	0.408
2	M	Twenty	172	62.5	85	85		150.2	113.4	126	129.4	121.7	111.9	117.9	115.4	74.61	60.942	65.661	67.453	0.88	0.72	0.77	0.79	146.919	121.196	128.676	134.022	40.5	39.7	40.5	39.5	0.4	0.428	0.415	0.405	59.5	60.3	59.5	60.5	0.587	0.65	0.61	0.62	41.5	38.5	38.5	40.8	0.41	0.415
3	M	Twenty	173	90	91	91		140.4	125	124	137.4	120.6	122.4	117.9	124.7	69.677	59.12	62.695	66.475	0.77	0.65	0.69	0.73	139.643	124.826	126.365	132.394	41.5	39.1	39.1	40.4	0.412	0.387	0.398	0.387	58.4	60.9	60.9	59.6	0.579	0.604	0.621	0.571	40.1	41	39.5	40	0.398	0.406
4	F	Twenty	158.5	43.6	79	80		151	118.8	116.8	121.3	126.3	111.1	113	116.8	71.523	64.255	62.462	62.077	0.89	0.8	0.78	0.78	144.683	128.445	122.968	124.232	41.8	38.9	38.6	38	0.395	0.42	0.413	0.39	58.2	61.1	61.4	62	0.55	0.66	0.657	0.635	41.8	40.7	39.1	40.5	0.395	0.44
5	M	Twenty	182	78.3	93.5	94		132.1	98.6	101.2	125.2	111.5	98.2	100.2	111.9	69.866	59.918	59.909	67.644	0.74	0.64	0.64	0.72	141.623	119.613	122.174	134.281	38.7	37	36.8	37.9	0.42	0.447	0.438	0.403	61.3	63	63.3	62.1	0.665	0.76	0.753	0.66	36.4	37.3	35.7	38.3	0.395	0.45
6	M	Twenty	174	67.4	88	88		152.6	105.6	125.1	119.3	116.9	102.1	111.6	107.4	76.282	60.252	65.581	65.704	0.87	0.68	0.75	0.75	154.417	122.393	134.716	134.168	41.7	39.7	39.6	40.1	0.425	0.467	0.43	0.455	58.3	60.3	60.4	59.9	0.595	0.71	0.655	0.68	42.2	38.5	38.7	39.2	0.43	0.453
7	F	Twenty	164.5	56.5	82.5	82.5		135.4	100.3	100.6	118.3	117.9	102.2	102	110.6	68.252	58.284	57.377	63.544	0.83	0.71	0.7	0.77	137.791	117.776	118.559	127.497	39.1	37.9	37.9	38.9	0.398	0.443	0.445	0.427	61	62.1	62.1	61.1	0.62	0.725	0.73	0.67	39.8	37.9	38.6	38.9	0.405	0.443
8	F	Twenty	163	53.5	84	84		133.4	119.1	114.5	128	121.2	121.2	120.7	125	65.96	58.244	56.17	59.984	0.79	0.69	0.67	0.71	132.722	118.151	114.741	121.575	39.7	38.9	38.2	38.9	0.395	0.385	0.383	0.377	60.3	61.1	61.8	61.1	0.6	0.605	0.62	0.593	40.5	39.9	39.4	39.2	0.403	0.395
9	M	Twenty	171	72.4	84	84		128.7	104.6	104.8	113.7	111.7	105.4	105.8	104.3	69.785	60.514	59.395	66.619	0.83	0.72	0.71	0.79	138.397	118.887	118.614	131.362	39.4	37.1	37.3	38.2	0.425	0.422	0.42	0.445	60.6	62.9	62.8	61.8	0.655	0.715	0.708	0.72	38.6	36.3	36.2	37.1	0.417	0.413
10	M	Twenty	177	60.9	89	89		179.8	131.2	153.8	159.7	133.8	121.5	126.3	130	81.736	65.499	74.137	74.394	0.92	0.74	0.83	0.84	161.113	130.893	145.624	147.902	41.7	38.4	41.4	41.6	0.375	0.38	0.395	0.383	58.3	61.6	58.6	58.4	0.525	0.61	0.56	0.537	41.7	39.4	40.8	41.8	0.375	0.39
11	M	Twenty	180	72.5	93	93		138	112.7	115.6	139.4	126	118.9	121.5	130.8	65.762	56.643	57.286	63.934	0.71	0.61	0.62	0.69	131.06	113.548	114.23	127.454	40	41.6	39.9	40.5	0.383	0.42	0.392	0.37	59.9	58.4	60	59.5	0.573	0.59	0.59	0.543	41.5	37.6	39.5	40.9	0.397	0.38
12	M	Twenty	184	79.6	95	96		137.9	106.1	102.8	129.1	114.3	106.6	104	112.9	72.101	60.079	59.221	67.729	0.75	0.63	0.62	0.71	145.651	119.676	118.511	138.039	39.7	38.9	38.5	39.1	0.417	0.44	0.443	0.413	60.3	61.1	61.6	60.8	0.633	0.69	0.708	0.643	39.3	37.8	37.4	39.5	0.413	0.427
13	M	Twenty	182	78.4	92	92		116.9	100	104.3	108.3	115.8	105.3	107.9	110.7	59.113	53.848	55.761	57.294	0.64	0.59	0.61	0.62	120.976	113.027	115.161	117.244	38.3	37.7	38.8	39.4	0.398	0.432	0.433	0.43	61.8	62.3	61.3	60.6	0.643	0.713	0.683	0.66	38	38.7	38.8	37.9	0.395	0.443
14	F	Twenty	165	55	80	81		116	95.9	117.6	99.7	109.6	102.9	111.1	105.8	62.891	54.803	62.506	55.767	0.78	0.68	0.77	0.69	127.668	111.441	127.557	114.047	39.6	39	40.6	36.9	0.43	0.457	0.44	0.413	60.4	61	59.4	63.1	0.655	0.715	0.643	0.705	39.9	35.8	37.9	37.4	0.433	0.42
15	M	Twenty	163	49.7	82	82		136.5	113.3	91	101.1	123.1	115.4	104.1	108.5	65.962	58.076	52.042	55.141	0.8	0.71	0.63	0.67	134.196	118.139	104.947	111.455	41.2	39.5	37.1	38.2	0.403	0.41	0.43	0.425	58.6	60.6	62.9	61.8	0.573	0.628	0.728	0.688	41.7	39.1	39.1	37.7	0.407	0.405
16	M	Twenty	172	75.7	91	91		138.9	91.5	89.7	109.5	119.7	97.6	98.4	111.5	70.821	56.464	54.283	59.032	0.78	0.62	0.6	0.65	139.202	113.053	109.353	117.187	39.4	36.6	37.4	38.6	0.4	0.453	0.458	0.415	60.6	63.4	62.6	61.4	0.615	0.785	0.765	0.66	39.7	38	35.6	38.6	0.403	0.47
17	M	Twenty	175	82	85	86		103.1	66.7	68.9	91.3	107.9	88.6	93.6	108.1	57.533	45.203	45.139	50.657	0.67	0.53	0.52	0.59	114.62	90.306	88.045	102.533	38.4	36.9	36.6	37.5	0.428	0.497	0.47	0.415	61.7	63.2	63.4	62.5	0.688	0.852	0.813	0.693	38.8	35.5	35.6	38.4	0.433	0.478
18	M	Twenty	183	80	99	99		103.5	88.6	79.6	103.8	92.8	85.7	80.4	99.6	69.478	64.323	61.384	63.876	0.7	0.65	0.62	0.65	132.546	124.159	118.025	125.389	37.4	37.1	35.4	37.5	0.493	0.517	0.53	0.45	62.5	63	64.6	62.5	0.823	0.877	0.968	0.75	37.4	39.3	36.7	37.3	0.493	0.547
19	M	Twenty	183	77.8	95	95		154.3	106.5	93.1	133.3	115.4	102.5	95.5	114.1	78.773	60.843	56.439	69.344	0.83	0.64	0.59	0.73	161.998	124.33	117.257	141.003	39.9	36.6	36.9	38.2	0.415	0.427	0.46	0.4	60.1	63.4	63.1	61.8	0.625	0.74	0.787	0.647	40.4	38.8	37.7	38.2	0.42	0.453
20	F	Twenty	162	49	82	82		125.7	95.8	102.3	115.2	125.3	106.8	112.8	117.9	61.38	53.611	55.007	58.587	0.75	0.65	0.67	0.71	120.122	107.82	108.304	116.753	39.7	38.3	38.7	38.7	0.38	0.434	0.414	0.39	60.3	61.7	61.3	61.4	0.578	0.698	0.656	0.618	42.5	41.3	41.1	43.2	0.407	0.468
21	F	Twenty	162	54	82	82		88.6	54.4	55.7	85.3	100.5	75.4	78.7	99.4	52.095	42.261	41.606	50.191	0.64	0.52	0.51	0.61	105.47	86.863	84.974	102.914	38.8	35.8	35.9	36.3	0.463	0.572	0.552	0.438	61.2	64.3	64.1	63.6	0.73	1.028	0.985	0.768	37.4	34.9	36.8	37.3	0.446	0.558
22	M	Twenty	173	59	90	90		124.9	76.3	71	104.3	116.2	92.8	93.4	105.1	64.968	48.919	44.606	58.659	0.72	0.54	0.5	0.65	128.977	98.924	92.038	119.451	38.2	37.4	34.6	39	0.395	0.475	0.44	0.437	61.8	62.6	65.4	61	0.638	0.795	0.833	0.683	38.7	38.3	36.8	38.8	0.4	0.487
23	M	Twenty	170	75	85	85		122.8	99	106.5	117.7	110.6	104.9	107.1	112.1	67.975	57.744	60.234	63.824	0.8	0.68	0.71	0.75	132.132	113.085	119.028	126.916	38.8	38.7	37.9	37.7	0.423	0.44	0.423	0.403	61.2	61.3	62	62.3	0.667	0.698	0.693	0.667	37.6	38.9	37.2	38	0.41	0.443
24	F	Twenty	162	56	82	82		96.5	91.9	93.2	78.1	103.3	104.3	105.7	92.4	57.675	53.522	53.205	52.509	0.7	0.65	0.65	0.64	112.458	107.773	105.839	100.916	38.2	39.1	37.4	35.4	0.443	0.45	0.425	0.464	61.9	61	62.6	64.6	0.718	0.703	0.71	0.848	39.1	39.2	41.7	36.3	0.453	0.452
25	M	Twenty	176	59	89	90		150.6	118.3	124.4	142	116.9	105.3	107.9	115.7	79.471	68.109	69.889	75.205	0.88	0.76	0.78	0.84	155.728	134.226	138.532	147.803	39	37	38.2	38.5	0.4	0.423	0.42	0.4	61	63	61.8	61.5	0.625	0.72	0.68	0.64	40.5	40.5	40	40.9	0.415	0.463
26	F	Twenty	163	52	83.5	84		133.6	103.2	100.3	114.9	122.4	104.3	105.3	114.2	66.709	59.273	58.196	62.477	0.79	0.71	0.69	0.74	130.925	118.59	114.401	119.862	38.6	36.2	38.6	38.3	0.378	0.418	0.44	0.403	61.4	63.9	61.4	61.7	0.602	0.738	0.7	0.65	39.8	37.5	36.8	37.5	0.39	0.433
27	M	Twenty	176	74	87.5	87.5		125.5	104.4	108.5	102.9	109.4	97	101.3	99	70.242	67.537	65.287	64.459	0.8	0.77	0.75	0.74	137.649	129.543	127.87	125.754	39.6	39.5	40	38.7	0.43	0.483	0.48	0.467	60.4	60.5	60	61.3	0.655	0.74	0.72	0.74	40.3	39	37.8	38.7	0.437	0.477
28	M	Twenty	180	83	92.5	92.5		123.4	93.2	95.3	108.2	107.4	97.1	96.8	105.1	68.7	57.953	59.935	62.395	0.74	0.63	0.65	0.67	136.963	116.918	117.815	122.396	38.9	37.2	37.9	37.8	0.43	0.46	0.468	0.433	61.1	62.8	62.2	62.2	0.675	0.775	0.768	0.713	39.1	36.3	36	36.8	0.432	0.448
29	M	Twenty	170	58	84	85		114.4	93.8	89.1	102.4	117	106.4	103.8	109.3	57.71	50.77	49.797	54.283	0.68	0.6	0.59	0.64	118.154	105.451	103.848	112.154	39.6	38	37.8	38.4	0.405	0.428	0.438	0.42	60.4	62	62.2	61.6	0.618	0.698	0.72	0.673	38.6	37.7	38	38.4	0.395	0.424
30	M	Twenty	192	83	91	91		111.8	95.5	100.9	105.4	106.9	100.3	101	104.2	60.84	55.67	58.374	58.653	0.67	0.61	0.64	0.64	127.014	115.634	119.436	122.653	36.9	37.5	36.9	38.6	0.41	0.453	0.433	0.448	63.1	62.5	63.2	61.5	0.7	0.755	0.743	0.713	38.7	35.6	36.3	36.4	0.43	0.43
31	M	Twenty	171	61	87	87		144.6	110.3	111.6	131.6	119.1	108.5	110.2	116.5	72.381	60.776	60.157	66.279	0.83	0.7	0.69	0.76	146.471	122.553	121.953	137.116	40.3	37.9	37.6	37.2	0.407	0.418	0.408	0.385	59.7	62.1	62.5	62.8	0.603	0.685	0.678	0.65	38.9	38.8	39	38.5	0.393	0.428
32	M	Twenty	170	70	87	87		148.7	124.2	117.2	133.2	122.4	114.6	109.5	117.6	72.207	63.599	62.55	66.692	0.83	0.73	0.72	0.77	146.458	130.159	129.239	135.482	39.9	38.7	39.2	38.1	0.39	0.405	0.427	0.39	60.1	61.4	60.8	61.9	0.587	0.643	0.663	0.633	39.9	38.7	38.3	38.8	0.39	0.405
33	M	Twenty	181	73	93	93		130.7	114.6	116.5	125.1	120.3	114.6	116.5	119.7	65.008	59.024	59.73	62.176	0.7	0.63	0.64	0.67	130.018	120.714	120.335	124.967	38.7	38.6	38	39.7	0.383	0.405	0.39	0.4	61.3	61.4	62	60.3	0.607	0.643	0.637	0.607	40.7	38.8	39.2	38.7	0.403	0.407
34	F	Twenty	160	45	85	85		109.4	89.7	86.4	105.7	108.1	97.6	94.3	107.1	59.51	52.854	53.888	57.037	0.7	0.62	0.63	0.67	122.536	111.565	110.009	118.574	40.6	38.9	39.1	40.4	0.448	0.48	0.5	0.453	59.4	61.1	60.9	59.6	0.655	0.753	0.78	0.668	40.2	37.7	37.1	38.2	0.443	0.465
35	F	Twenty	158	47	76	76		119.9	108.1	101	125.8	117.6	115.8	112.8	123.9	61.03	55.63	52.313	60.225	0.8	0.73	0.69	0.79	122.841	111.728	107.201	121.954	39.3	38.1	37.8	40.2	0.4	0.392	0.402	0.387	60.7	61.9	62.2	59.9	0.617	0.638	0.662	0.577	39.8	39.1	38.3	38.9	0.405	0.403
36	M	Twenty	175	67	90	90		125	85.1	92.5	117.4	112.7	91.5	99.3	109.6	66.151	53.93	54.608	64.647	0.74	0.6	0.61	0.72	133.459	111.853	111.887	128.611	39.2	36.3	36.1	39.3	0.415	0.475	0.436	0.43	60.8	63.7	63.9	60.7	0.645	0.835	0.772	0.665	38	34.9	38.1	37.9	0.403	0.457
[truncated: 10 more columns]
